# Supplementary material for: Interactive exploration of integrated biological datasets using context-sensitive workflows
Source: Front Genet. 2014 Feb 20;5:21. doi: 10.3389/fgene.2014.00021 (PMC3929842; doi:10.3389/fgene.2014.00021)
Supplement: Supplementary File S1 — Functional Annotation of Differentially Expressed Genes. A spreadsheet which contains the number of differentially expressed genes for each Functional Catalog (FunCat) category. In order to make the results more comparable to the original publication by Nahlik et al. (2010), the categories are merged. The merging rules and the resulting numbers are given. [file DataSheet1.XLS]

## Sheet: FunCat
Functional Category		V14	V20	S48	A48	total
C1	Cellular Transport, transport faciliation, and transport routes	8	7	61	164	240
C2	c compound metabolism	3	3	77	115	198	metabolism
C3	Protein with binding Function	7	5	54	106	172
C4	Cell rescue, defense, and virulence	1	10	45	98	154
C5	AA metabolism	3	7	24	66	100	metabolism
C6	lipid, fatty acid metabolism	3	2	28	56	89	metabolism
C7	secondary metabolism	6	5	28	45	84	metabolism
C8	diver	3	3	21	41	68	metabolism
C9	Interaction with the environment	4	1	16	34	55
C10	Protein Fade	1	0	17	31	49
C11	Cell cycle and DNA processing	0	0	12	32	44
C12	Biogenesis of Cellular Components	2	3	13	24	42
C13	Energy	0	2	9	22	33
C14	Cell Fade	1	0	7	13	21
C15	Cell Type differentiation	0	0	5	13	18
C16	Cellular Communication	1	0	3	13	17
C17	Transcription	0	0	3	12	15
C18	Regulator of Metabolism and Protein Function	0	0	2	8	10
C19	Development (Systemic)	0	0	3	3	6
C20	Systemic interaction with the environment	0	0	1	2	3
C21	Protein synthesis	0	0		1	1
Assignment Rule		V14	V20	S48	A48	total	rank	V14	V20	S48	A48	total	rank
C5 + C6 + C8 + C21	primary metabolism	9	12	73	164	258	1	8	1	13	23	45	2
C1	transport	8	7	61	164	240	2	11	5	8	12	36	3
C2	cell wall	3	3	77	115	198	3	4	3	12	10	29	5
C9 + C11 + C15 + C16 + C17 + C19 + C20	transcription, signal transduction and development	5	1	40	109	155	4	5	2	8	10	25	6
C4	stress and defense	1	10	45	98	154	5	3	2	4	5	14	8
C7	secondary metabolism	6	5	28	45	84	6	11	8	4	7	30	4
C10	protein degradation	1	0	17	31	49	7	0	2	9	11	22	7
C13	redox enzymes	0	2	9	22	33	8	5	10	13	48	76	1
C3 + C12 + C14 + C18	other	10	8	76	151	245		16	11	16	25	68
	unknown							16	11	35	44	106
	cell wall degradation							4	3	27	17	51
	fungal							7	3	2	12	24
