# Supplementary material for: Interactive exploration of integrated biological datasets using context-sensitive workflows
Source: Front Genet. 2014 Feb 20;5:21. doi: 10.3389/fgene.2014.00021 (PMC3929842; doi:10.3389/fgene.2014.00021)
Supplement: Supplementary File S2 — List of Strongly Differentially Expressed Gene Clusters. For each growth stage, the clusters and their associated gene identifiers are listed (|fold-change| ≥8 and adjusted P-value ≤0.05). An annotation is given if the cluster is known or predicted to be part of fungal secondary metabolism. [file DataSheet2.XLS]

## Sheet: GeneCluster
Kontrast	ClusterID	Name of NRPS/PKS	Nr of Genes	Gene
V14	Cluster1	orsellinic acid	5	AN7895 – AN7899
V20	Cluster1	orsellinic acid	9	AN7892 – AN7898
	Cluster2	uncharacterized NRPS	19	AN11648 – AN9245
A48	Cluster1		5	AN1825 – AN1829
	Cluster2		5	AN2370 – AN2373
	Cluster3		6	AN3276 – AN3281
	Cluster4		7	AN3252 – AN11380
	Cluster5		5	AN3418 – AN3422
	Cluster6		5	AN10421 – AN3514
	Cluster7	uncharacterized PKS	5	AN3612 – AN3616
	Cluster8		5	AN5086 – AN5089
	Cluster9		5	AN10672 – AN5396
	Cluster10	uncharacterized NRPS	5	AN6444 – AN6447
	Cluster11		5	AN10815 – AN6469
	Cluster12	uncharacterized PKS	6	AN7080 – AN7084
	Cluster13	sterigmatocystin	17	AN7805 – AN7822
	Cluster14		8	AN11582 – AN7879
	Cluster15		5	AN7958 – AN7962
	Cluster16		5	AN8437 – AN11081
S48	Cluster1	uncharacterized PKS	5	AN3612 – AN3616
	Cluster2	orsellinic acid	9	AN7892 – AN7898
	Cluster3		5	AN8432 – AN11084
